# Supplementary material for: Thioamide Compound H0802 Enhances Hypoxia Tolerance by Mimicking Hypoxia-Adaptive Reprogramming of Glucose and Oxygen Metabolism
Source: Antioxidants (Basel). 2026 Apr 22;15(5):525. doi: 10.3390/antiox15050525 (PMC13203701; doi:10.3390/antiox15050525)
Supplement: Supplementary file 1 [file antioxidants-15-00525-s001.zip]

Archive with 2 entries (2 files):
- antioxidants-4204656-supplementary.pptx
- Table S1-qPCR primers-20260228.xlsx
