# Supplementary material for: Thioamide Compound H0802 Enhances Hypoxia Tolerance by Mimicking Hypoxia-Adaptive Reprogramming of Glucose and Oxygen Metabolism
Source: Antioxidants (Basel). 2026 Apr 22;15(5):525. doi: 10.3390/antiox15050525 (PMC13203701; doi:10.3390/antiox15050525)
Supplement: Supplementary file 1 [file antioxidants-15-00525-s001.zip › Table S1-qPCR primers-20260228.xlsx]

## Sheet: Primers
Gene name	Forward primers	Reverse primers
Human VEGF-α	AGGGCAGAATCATCACGAAGT	AGGGTCTCGATTGGATGGCA
Human EGLN1	GAAGGCGAACCTGTACCCC	TTCATGCACGGCACGATGTA
Human VHL	GGAGCCTAGTCAAGCCTGAGA	CATCCGTTGATGTGCAATGCG
Human GAPDH	GAGTCAACGGATTTGGTCGT	TTGATTTTGGAGGGATCTCG
Mouse Mpo	AGTTGTGCTGAGCTGTATGGA	CGGCTGCTTGAAGTAAAACAGG
Mouse Treml	GACTGCTGTGCGTGTTCTTTG	GCCAAGCCTTCTGGCTGTT
Mouse Ces1g	CTGCTTGCTTGAGTCTGGGAC	TTGGTAGCACAAAGGAGGGTA
Mouse Nqo1	AGGATGGGAGGTACTCGAATC	AGGCGTCCTTCCTTATATGCTA
Mouse Edn1	GCACCGGAGCTGAGAATGG	GTGGCAGAAGTAGACACACTC
Mouse Adm	CACCCTGATGTTATTGGGTTCA	TTAGCGCCCACTTATTCCACT
Mouse Slc7a5	CAGCTCCCTGAGTATGAAAGC	CCATTCCAGTAGACACCCCTTC
Mouse Gdf15	CTGGCAATGCCTGAACAACG	GGTCGGGACTTGGTTCTGAG
Mouse Slc7a11	GGCACCGTCATCGGATCAG	CTCCACAGGCAGACCAGAAAA
Mouse Mt1	AAGAGTGAGTTGGGACACCTT	CGAGACAATACAATGGCCTCC
Mouse Hif-3α	GAAGTTCACATACTGCGACGA	GTCCAAAGCGTGGATGTATTCAT
Mouse Angptl4	CATCCTGGGACGAGATGAACT	TGACAAGCGTTACCACAGGC
Mouse Mt2	GCCTGCAAATGCAAACAATGC	AGCTGCACTTGTCGGAAGC
Mouse β-actin	CAGGTCATCACCATTGGCAATGAGC	CGGATGTCCACGTCACACTTCATGA
Supplementary Table S1 | Primers used in our study.
